# Supplementary material for: Genomic Diversity, Virulome, and Resistome of Streptococcus agalactiae in Northeastern Brazil: Are Multi-Host Adapted Strains Rising?
Source: Pathogens. 2025 Mar 17;14(3):292. doi: 10.3390/pathogens14030292 (PMC11945199; doi:10.3390/pathogens14030292)
Supplement: Supplementary file 1 [file pathogens-14-00292-s001.zip › Table S2.xlsx]

## Sheet: Manual SagPAI search
Table S2. SagPAI screening
HU19/21 ST1983 Putative genomic islands	Coverage	Location in contig
SagPAI_1	Full	Locus1: 197758..213256
SagPAI_2	Absent
SagPAI_3	Full	Locus4: 466521..473326
SagPAI_4	Partial	Locus4: 93555..102165
SagPAI_5	Partial	Locus4: 136344..206474
SagPAI_6	Absent
SagPAI_7	Full	Locus2: 15615..34001
SagPAI_8	Partial	Locus2: 202693..213717
SagPAI_9	Full	Locus2: 321115..330340
SagPAI_10	Full	Locus3: 377727..393525
SagPAI_11	Absent
HU62/21 ST144 Putative genomic islands	Coverage	Location in contig
SagPAI_1	Full	Locus1: 1175033..1189911
SagPAI_2	Full	Locus1: 498723..516245
SagPAI_3	Partial	Locus1: 620292..626156
SagPAI_4	Partial	Locus1: 554983..577925
SagPAI_5	Partial	Locus1: 519146..530365
SagPAI_6	Partial	Locus1: 425162..430964
SagPAI_7	Partial	Locus2: 177469..181492
SagPAI_8	Absent
SagPAI_9	Partial	Locus1: 1734919..1745649
SagPAI_10	Full	Locus1: 407851..420704
SagPAI_11	Full	Locus1: 815082..815666
MA01 ST23 Putative genomic islands	Coverage	Location in contig
SagPAI_1	Full	Locus1: 1499953..1516997
SagPAI_2	Full	Locus1: 823473..840995
SagPAI_3	Partial	Locus1: 945042..950906
SagPAI_4	Partial	Locus1: 879733..902675
SagPAI_5	Partial	Locus1: 841227..854600
SagPAI_6	Partial	Locus1: 749912..755714
SagPAI_7	Partial	Locus1: 317997..326861
SagPAI_8	Partial	Locus1: 138900..149403
SagPAI_9	Full	Locus2: 309042..320090
SagPAI_10	Full	Locus1: 732601..745454
SagPAI_11	Full	Locus1: 1140467..1141051
MA06 ST19 Putative genomic islands	Coverage	Location in contig
SagPAI_1	Full	Locus2: 518541..532019
SagPAI_2	Full	Locus2: 305289..322811
SagPAI_3	Full	Locus1: 556247..562110
SagPAI_4	Partial	Locus1: 490937..513880
SagPAI_5	Partial	Locus1: 380759..466320
SagPAI_6	Full	Locus1: 390267..394602
SagPAI_7	Partial	Locus3: 282869..283869
SagPAI_8	Partial	Locus1: 168789..172626
SagPAI_9	Full	Locus2: 1560..12320
SagPAI_10	Full	Locus1: 372776..386636
SagPAI_11	Full	Locus2: 603361..606813
HU05_19 ST28 Putative genomic islands	Coverage	Location in contig
SagPAI_1	Full	Locus1: 1145925..1162376
SagPAI_2	Absent
SagPAI_3	Partial	Locus1: 1752410..1754761
SagPAI_4	Partial	Locus1: 1802192..1825135
SagPAI_5	Partial	Locus1: 1849752..1918956
SagPAI_6	Partial	Locus1: 1313896..1315791
SagPAI_7	Partial	Locus1: 238192..241608
SagPAI_8	Partial	Locus1: 2145257..2149097
SagPAI_9	Full	Locus1: 531666..543332
SagPAI_10	Full	Locus1: 1930880..1944740
SagPAI_11	Full	Locus1: 1230684..1234136
HU13_21 ST196 Putative genomic islands	Coverage	Location in contig
SagPAI_1	Full	Locus1: 133129..149266
SagPAI_2	Full	Locus2: 469818..487340
SagPAI_3	Partial	Locus1: 744690..747041
SagPAI_4	Partial	Locus1: 792920..813182
SagPAI_5	Partial	Locus1: 837799..887753
SagPAI_6	Absent
SagPAI_7	Full	Locus2: 333570..345302
SagPAI_8	Partial	Locus2: 144276..148113
SagPAI_9	Full	Locus2: 646864..658528
SagPAI_10	Full	Locus1: 897914..910948
SagPAI_11	Full	Locus7: 2445..5897
HU32_21 ST28 Putative genomic islands	Coverage	Location in contig
SagPAI_1	Full	Locus1: 1359556..1376007
SagPAI_2	Full	Locus2: 88008..105529
SagPAI_3	Partial	Locus3: 29890..32241
SagPAI_4	Partial	Locus4: 82128..105071
SagPAI_5	Partial	Locus4: 2315..57510
SagPAI_6	Partial	Locus2: 228594..231632
SagPAI_7	Full	Locus1: 503327..514158
SagPAI_8	Partial	Locus1: 253953..257790
SagPAI_9	Full	Locus1: 798926..810590
SagPAI_10	Full	Locus1: 22754..36614
SagPAI_11	Full	Locus7: 5764..9216
HU36_21 ST1983 Putative genomic islands	Coverage	Location in contig
SagPAI_1	Full	Locus1: 97992..111998
SagPAI_2	Full	Locus1: 1134032..1151549
SagPAI_3	Partial	Locus1: 792979..797100
SagPAI_4	Partial	Locus1: 681021..703963
SagPAI_5	Partial	Locus1: 607713..656400
SagPAI_6	Partial	Locus1: 1274621..1277064
SagPAI_7	Full	Locus1: 82951..94412
SagPAI_8	Partial	Locus1: 340225..346110
SagPAI_9	Full	Locus1: 1912546..1924209
SagPAI_10	Full	Locus1: 561410..573850
SagPAI_11	Absent
HU60_21 ST12 Putative genomic islands	Coverage	Location in contig
SagPAI_1	Full	Locus1: 1053964..1069468
SagPAI_2	Full	Locus1: 817001..834523
SagPAI_3	Partial	Locus1: 1641568..1643919
SagPAI_4	Partial	Locus1: 1689798..1701094
SagPAI_5	Partial	Locus1: 1726762..1775719
SagPAI_6	Partial	Locus1: 1163499..1165942
SagPAI_7	Partial	Locus1: 184094..189016
SagPAI_8	Partial	Locus1: 2042648..2046485
SagPAI_9	Partial	Locus1: 495437..507133
SagPAI_10	Full	Locus1: 1798641..1812543
SagPAI_11	Full	Locus1: 1135952..1139404
MA07 ST144 Putative genomic islands	Coverage	Location in contig
SagPAI_1	Full	Locus1: 863967..878824
SagPAI_2	Full	Locus1: 1538914..1556436
SagPAI_3	Partial	Locus1: 1429002..1431353
SagPAI_4	Partial	Locus1: 1479305..1500176
SagPAI_5	Partial	Locus1: 1524794..1538682
SagPAI_6	Partial	Locus1: 963115..965558
SagPAI_7	Partial	Locus1: 10596..16121
SagPAI_8	Partial	Locus1: 1864836..1868674
SagPAI_9	Full	Locus1: 307179..318227
SagPAI_10	Full	Locus1: 1634455..1647308
SagPAI_11	Full	Locus1: 945625..949077
MA15 ST196 Putative genomic islands	Coverage	Location in contig
SagPAI_1	Full	Locus1: 1060535..1077575
SagPAI_2	Full	Locus1: 839691..857213
SagPAI_3	Partial	Locus1: 1734723..1737074
SagPAI_4	Partial	Locus1: 1784504..1807449
SagPAI_5	Partial	Locus1: 1832066..1911559
SagPAI_6	Partial	Locus1: 1285608..1286834
SagPAI_7	Partial	Locus1: 167935..179345
SagPAI_8	Partial	Locus1: 2127092..2130929
SagPAI_9	Full	Locus1: 463967..475631
SagPAI_10	Full	Locus1: 1911738..1925598
SagPAI_11	Full	Locus1: 1146679..1150131
